# Supplementary material for: A New Clinical Nomogram From the TCGA Database to Predict the Prognosis of Hepatocellular Carcinoma
Source: Front Oncol. 2021 Sep 6;11:698980. doi: 10.3389/fonc.2021.698980 (PMC8450568; doi:10.3389/fonc.2021.698980)
Supplement: Supplementary file 2 [file Table_2.csv]

sample	AGE	DFAC	Child.P	CV	NHG	PLT	VASTP	P.STAGE	BMI	RT	AFP	VHS	CFDR	ALB	TB	THCR	PTS	POT	RFCH	Gender	OM	VSD	status	MON	Year	time	TNM
TCGA-2Y-A9GS-01	58	0	2	3	2	1	0	1	3	0	1	3	0	1	1	0	1	0	0	1	1	0	1	24	2	714	3
TCGA-KR-A7K0-01	65	0	2	2	1	1	0	1	1	0	2	2	0	0	1	0	0	0	0	1	0	0	1	2	0.2	63	2
TCGA-WQ-AB4B-01	62	0	1	2	2	1	1	2	3	0	0	0	0	1	1	1	1	0	0	1	1	1	1	13	1.1	390	1
TCGA-DD-AACC-01	61	1	1	3	2	1	0	1	1	0	2	1	0	1	1	0	1	0	0	1	1	0	1	55	4.6	1662	2
TCGA-ED-A627-01	74	0	1	3	2	1	0	1	1	0	1	3	0	1	1	0	0	0	0	1	0	1	1	14	1.2	417	1
TCGA-ED-A8O6-01	50	1	2	3	3	1	1	3	1	0	2	3	0	0	1	0	0	0	0	0	0	0	1	2	0.2	54	3
TCGA-5C-AAPD-01	61	0	1	3	1	1	0	2	1	0	1	1	0	1	1	0	0	0	0	1	0	1	1	1	0.1	21	2
TCGA-G3-A5SI-01	44	1	1	1	2	1	0	2	1	0	1	2	0	0	1	0	1	0	0	1	0	0	1	25	2.1	756	2
TCGA-DD-AACF-01	68	1	1	2	3	2	0	1	1	0	2	2	0	1	1	0	1	0	0	1	1	0	1	12	1	360	4
TCGA-G3-A25Y-01	52	1	1	2	3	1	0	1	1	0	1	1	0	0	1	0	1	0	0	0	1	0	1	15	1.2	447	4
TCGA-ES-A2HT-11	54	1	1	2	2	1	0	1	2	0	2	2	0	1	1	0	0	0	0	1	0	0	1	14	1.2	432	3
TCGA-DD-AACH-01	69	1	1	3	3	1	1	2	1	0	2	1	0	1	1	0	0	0	0	1	1	0	1	6	0.5	192	3
TCGA-G3-AAV5-01	67	0	1	2	2	0	2	2	3	0	1	3	0	1	1	0	1	1	0	1	1	1	1	12	1	348	2
TCGA-4R-AA8I-01	66	0	1	2	2	2	1	2	3	0	1	3	0	1	1	0	1	0	0	1	1	0	1	9	0.7	258	2
TCGA-DD-AACZ-01	63	0	1	2	4	0	2	1	1	0	2	0	0	1	1	0	0	0	0	0	1	0	1	6	0.5	168	3
TCGA-ES-A2HS-11	80	1	1	2	2	1	0	1	2	0	2	0	0	1	1	0	0	0	0	1	0	0	1	23	1.9	678	3
TCGA-DD-A11B-01	73	1	1	2	2	2	0	1	3	2	2	1	0	1	0	0	0	0	0	1	0	0	1	1	0	15	4
TCGA-DD-A3A9-01	64	0	1	2	2	0	0	4	1	0	2	0	0	1	1	1	1	0	0	0	1	0	1	31	2.6	918	4
TCGA-G3-AAV6-01	53	2	1	2	3	1	1	3	2	0	2	1	0	1	1	0	1	0	0	0	1	0	1	2	0.2	63	3
TCGA-CC-A7IE-01	57	0	1	3	2	1	0	3	1	0	1	3	0	1	1	0	1	0	0	1	1	0	1	7	0.6	213	4
TCGA-HP-A5MZ-01	78	0	1	3	2	1	0	1	2	0	1	3	0	1	1	0	0	0	0	1	0	0	1	3	0.2	90	3
TCGA-DD-A1EL-01	23	1	1	2	3	1	0	2	1	0	2	1	0	1	1	0	1	1	0	1	1	0	1	14	1.1	408	3
TCGA-ED-A97K-01	54	1	1	3	2	1	1	3	1	0	0	1	0	0	0	0	0	0	0	1	0	1	1	0	0	6	4
TCGA-BD-A3EP-11	75	1	1	2	2	0	0	1	2	0	0	0	0	1	1	0	0	0	0	0	0	1	1	13	1.1	402	1
TCGA-DD-A1EF-11	57	1	2	2	3	0	0	1	2	0	2	1	1	1	1	0	1	0	1	0	0	0	1	13	1.1	390	2
TCGA-DD-AACB-01	74	1	1	2	3	1	1	1	2	0	1	1	0	1	1	0	0	0	0	0	0	1	1	76	6.4	2292	1
TCGA-DD-AAEB-01	60	0	1	2	2	1	0	1	2	0	1	1	0	1	1	0	0	0	0	1	0	1	1	16	1.3	471	2
TCGA-DD-A4NA-01	67	0	2	2	3	0	0	3	3	0	0	1	1	1	1	0	0	0	1	0	0	1	1	33	2.8	993	2
TCGA-2Y-A9H7-01	81	0	1	2	2	1	0	1	3	0	1	3	0	1	1	0	1	0	0	0	1	1	1	38	3.2	1152	1
TCGA-DD-AACN-01	32	0	1	3	3	1	0	1	1	0	2	1	0	1	1	0	1	1	0	1	1	1	1	43	3.6	1284	1
TCGA-DD-A39Z-11	43	0	2	2	2	0	0	2	1	0	2	0	1	1	1	1	0	0	1	0	0	0	1	20	1.6	594	3
TCGA-G3-A3CK-01	61	1	1	2	2	1	0	1	1	0	1	1	1	0	1	0	0	0	1	1	0	1	1	19	1.6	576	2
TCGA-DD-AAEK-01	51	0	1	2	3	1	0	2	1	0	2	1	0	1	1	0	0	0	0	1	0	1	1	35	2.9	1053	1
TCGA-DD-AADS-01	63	0	1	2	2	1	0	1	1	0	0	2	1	1	1	0	0	0	1	1	0	1	1	16	1.3	468	1
TCGA-DD-A3A1-11	65	0	1	2	2	1	2	3	1	0	2	0	1	1	1	0	0	0	1	1	0	0	1	8	0.6	231	2
TCGA-DD-AAE3-01	50	0	1	2	2	1	0	1	2	0	0	1	0	1	1	0	0	0	0	1	0	1	1	19	1.6	558	1
TCGA-DD-A39Z-01	43	0	2	2	2	0	0	2	1	0	1	0	1	1	1	1	0	0	1	0	0	0	1	20	1.6	594	2
TCGA-2Y-A9GT-01	51	0	3	2	2	1	0	1	3	0	0	3	1	1	1	0	1	0	1	1	1	0	1	53	4.4	1602	3
TCGA-DD-A1EH-11	23	0	2	2	3	1	2	3	1	0	1	1	1	1	1	0	1	1	1	1	1	1	1	49	4.1	1476	1
TCGA-DD-A1EJ-11	71	1	2	2	2	0	0	3	2	0	2	1	1	1	1	0	1	0	1	0	1	0	1	33	2.8	990	1
TCGA-G3-A5SJ-01	59	1	2	3	2	1	0	1	2	0	0	2	0	1	1	0	0	0	0	1	0	1	1	23	1.9	687	2
TCGA-K7-A5RF-01	64	0	1	3	1	1	0	1	1	0	0	2	0	1	1	0	0	1	0	1	0	1	1	21	1.7	621	1
TCGA-DD-A39X-11	78	0	1	2	2	1	0	1	1	0	0	1	1	1	1	0	1	1	1	0	1	0	1	56	4.6	1671	2
TCGA-DD-AACS-01	39	0	1	2	3	1	0	1	2	0	0	1	0	1	1	0	0	0	0	1	0	1	1	59	4.9	1779	1
TCGA-LG-A9QD-01	68	1	2	2	2	0	0	3	2	0	1	0	1	0	0	0	1	1	1	1	0	1	1	12	1	360	2
TCGA-DD-A1EA-01	68	1	1	3	2	1	1	2	3	0	0	1	1	1	0	1	1	0	1	1	1	1	1	79	6.6	2382	1
TCGA-DD-A4NS-01	61	0	2	2	2	1	0	1	1	0	2	1	1	1	1	0	1	0	1	0	1	0	1	81	6.7	2421	2
TCGA-DD-A73C-01	65	0	1	2	1	1	0	3	1	0	1	1	1	1	0	0	1	0	1	0	1	1	1	23	1.9	690	1
TCGA-DD-A119-11	40	0	1	3	3	0	1	4	1	2	2	1	1	1	1	0	0	0	1	1	0	0	1	7	0.6	219	1
TCGA-DD-A1EB-01	72	0	2	3	2	1	0	1	1	0	1	1	1	1	1	1	0	0	1	0	1	1	1	66	5.5	1989	2
TCGA-GJ-A6C0-01	75	0	1	3	2	1	1	2	3	2	0	0	1	1	1	0	0	0	1	0	0	0	1	1	0.1	30	2
TCGA-2Y-A9GU-01	55	0	2	2	2	1	0	1	3	0	1	3	1	1	1	0	0	0	1	0	0	1	1	64	5.3	1911	1
TCGA-DD-AAVY-01	56	0	1	3	2	1	1	3	2	0	1	0	1	1	1	0	0	0	1	1	0	1	1	65	5.4	1944	2
TCGA-2Y-A9H9-01	70	0	1	2	2	1	0	1	2	0	1	2	1	1	1	0	1	0	1	1	1	1	1	23	1.9	687	2
TCGA-RC-A7SB-01	53	0	2	2	2	1	0	2	1	0	0	1	0	1	1	0	0	0	0	1	0	1	1	19	1.6	579	1
TCGA-G3-A25V-01	68	0	1	2	2	1	0	1	2	0	1	0	0	0	1	0	1	0	0	1	1	1	1	28	2.4	849	2
TCGA-DD-A1EH-01	23	0	2	2	3	1	2	3	1	0	2	1	1	1	1	0	1	1	1	1	1	1	1	49	4.1	1476	2
TCGA-KR-A7K2-01	64	0	2	2	1	1	0	1	2	0	1	2	0	1	1	0	0	0	0	1	0	1	1	27	2.3	819	1
TCGA-DD-AADU-01	60	0	1	2	3	1	1	2	2	0	1	0	0	1	1	0	0	0	1	1	0	1	1	18	1.5	546	2
TCGA-DD-AAD8-01	73	1	1	2	2	1	0	1	2	0	0	3	0	1	1	0	0	0	0	0	0	1	1	40	3.3	1203	1
TCGA-DD-AAE7-01	72	2	1	2	2	1	0	1	2	0	0	1	0	1	1	0	0	0	0	1	0	1	1	21	1.8	636	1
TCGA-DD-AACA-01	65	1	1	3	3	1	0	1	2	0	1	1	0	1	1	0	1	0	0	1	1	1	1	76	6.3	2268	1
TCGA-DD-AAVW-01	35	0	1	2	2	1	0	1	1	0	2	1	0	1	1	0	0	0	0	1	0	1	1	76	6.3	2286	1
TCGA-DD-AAEH-01	73	0	1	2	2	1	1	1	1	0	0	0	0	0	1	0	0	0	0	1	1	1	1	26	2.1	774	2
