# Supplementary material for: A New Clinical Nomogram From the TCGA Database to Predict the Prognosis of Hepatocellular Carcinoma
Source: Front Oncol. 2021 Sep 6;11:698980. doi: 10.3389/fonc.2021.698980 (PMC8450568; doi:10.3389/fonc.2021.698980)
Supplement: Supplementary file 3 [file Table_3.csv]

sample	AGE	DFAC	Child.P	CV	NHG	PLT	VASTP	P.STAGE	BMI	RT	AFP	VHS	CFDR	ALB	TB	THCR	PTS	POT	RFCH	Gender	OM	VSD	status	MON	Year	time	TNM
TCGA-CC-A5UE-01	48	0	1	3	2	1	0	3	1	0	1	3	0	1	1	0	1	0	0	1	1	0	1	9	0.7	267	3
TCGA-CC-A8HS-01	18	0	1	3	1	1	0	3	1	0	2	3	0	1	1	0	1	0	0	1	1	0	1	10	0.8	297	2
TCGA-ZS-A9CG-01	55	1	1	3	2	0	1	2	2	0	1	3	0	0	0	0	0	0	0	1	0	1	1	11	0.9	336	1
TCGA-CC-A3MA-01	61	0	1	3	2	1	0	3	1	0	1	3	0	1	1	0	1	0	0	1	1	0	1	10	0.8	300	3
TCGA-CC-5264-01	71	0	1	3	2	1	0	3	1	2	1	3	0	1	1	0	0	0	0	1	0	0	1	3	0.3	102	3
TCGA-5R-AA1D-01	17	0	2	2	3	0	1	3	1	0	1	3	0	1	1	0	0	1	0	0	0	1	1	15	1.2	444	2
TCGA-ED-A66X-01	35	1	1	3	3	1	1	3	1	0	0	1	0	1	1	0	0	0	0	1	1	1	1	13	1.1	399	1
TCGA-CC-A7IL-01	61	0	1	3	1	1	0	3	1	0	1	3	0	1	1	0	1	0	0	1	1	0	1	9	0.8	273	2
TCGA-WX-AA47-01	33	1	1	2	2	0	2	3	1	0	2	2	0	0	1	0	1	1	0	0	1	0	1	18	1.5	549	3
TCGA-BC-A217-01	75	0	1	2	3	1	1	2	2	0	1	0	0	1	1	0	0	0	0	0	0	0	1	46	3.8	1377	3
TCGA-CC-A9FS-01	55	0	1	3	2	1	0	2	1	0	0	3	0	1	1	0	1	0	0	1	1	1	1	7	0.6	207	2
TCGA-EP-A2KB-01	46	0	1	3	2	1	0	1	2	0	2	2	0	1	1	1	1	0	0	0	1	0	1	20	1.6	588	2
TCGA-WJ-A86L-01	68	0	1	2	2	1	0	1	1	0	0	3	0	1	1	0	0	0	0	0	0	1	1	11	0.9	339	2
TCGA-DD-A1EI-01	46	1	2	2	2	1	0	1	1	0	0	1	0	0	1	1	0	0	0	1	0	1	1	6	0.5	180	1
TCGA-DD-A3A5-11	66	0	1	2	2	0	0	3	1	0	1	0	0	1	1	0	1	0	0	0	1	0	1	103	8.6	3081	3
TCGA-XR-A8TF-01	74	0	1	2	1	1	0	1	1	0	1	1	0	1	1	0	0	0	0	1	1	0	1	23	1.9	684	3
TCGA-FV-A4ZP-01	78	0	1	3	2	1	1	3	2	1	2	0	0	1	1	0	0	0	0	1	1	0	1	82	6.8	2451	4
TCGA-DD-AAC9-01	51	1	1	3	2	1	0	1	2	0	1	1	0	1	1	0	0	0	0	1	0	1	1	11	1	342	2
TCGA-ED-A8O5-01	59	1	1	3	3	1	1	3	1	0	2	3	0	1	1	0	0	0	0	0	0	1	1	13	1.1	399	2
TCGA-2Y-A9H1-01	58	0	2	2	2	1	0	1	2	0	2	2	0	1	1	0	1	1	0	1	1	0	1	40	3.4	1212	3
TCGA-LG-A6GG-01	79	0	1	2	2	2	1	2	2	0	1	0	0	1	0	1	0	0	0	0	0	1	1	13	1.1	381	2
TCGA-DD-A1EE-01	73	2	2	3	3	1	0	3	2	0	1	3	0	0	1	0	1	0	0	1	1	0	1	12	1	345	4
TCGA-G3-AAV1-01	51	2	2	2	3	1	1	3	2	0	2	3	0	1	1	0	1	0	0	1	1	0	1	12	1	354	4
TCGA-CC-A7II-01	54	0	1	3	3	1	0	3	1	0	1	3	0	1	1	0	1	0	0	1	1	1	1	13	1.1	393	2
TCGA-G3-A7M5-01	76	0	1	3	2	1	0	1	2	0	0	3	0	1	1	0	0	0	0	1	0	1	1	15	1.2	441	2
TCGA-BC-A5W4-01	69	0	1	3	3	1	1	3	2	1	1	0	0	1	1	0	0	0	0	1	1	0	1	18	1.5	540	3
TCGA-CC-A7IH-01	58	0	1	3	1	1	0	3	1	0	1	3	0	1	1	0	0	0	0	1	0	1	1	12	1	360	2
TCGA-DD-A39W-11	29	0	1	3	2	1	0	3	1	0	1	0	0	1	1	0	0	0	0	0	0	0	1	27	2.3	816	2
TCGA-UB-A7MD-01	67	0	1	2	3	1	1	1	1	0	2	3	0	1	1	0	0	0	0	1	0	0	1	2	0.1	51	3
TCGA-BC-A69H-01	64	0	1	2	3	1	1	2	1	0	1	0	0	1	1	0	0	0	0	1	0	1	1	15	1.2	438	1
TCGA-CC-A8HV-01	51	0	1	3	2	1	0	2	1	0	1	3	0	1	1	0	1	0	0	0	1	0	1	9	0.8	276	3
TCGA-CC-A8HT-01	74	0	1	3	2	1	0	3	1	0	1	3	0	1	1	0	1	0	0	1	1	0	1	5	0.4	138	3
TCGA-DD-AACL-01	66	0	1	2	3	2	0	1	2	0	2	2	0	1	1	0	0	0	0	0	0	0	1	4	0.3	105	3
TCGA-DD-AADM-01	58	0	1	2	3	1	0	2	1	0	1	1	0	1	1	0	0	0	0	1	0	0	1	0	0	12	4
TCGA-CC-A3M9-01	45	0	1	3	3	1	0	3	1	0	2	3	0	1	1	0	1	0	0	1	1	0	1	10	0.8	297	3
TCGA-DD-AADF-01	64	0	1	2	4	1	0	1	2	0	2	1	0	1	1	0	0	0	0	0	0	0	1	4	0.3	114	3
TCGA-DD-AACQ-01	50	0	1	3	3	1	0	2	1	0	1	1	0	1	1	0	1	0	0	1	1	0	1	14	1.2	426	3
TCGA-DD-A3A3-01	45	0	2	3	2	1	2	1	2	0	0	0	0	1	1	0	0	0	0	1	0	0	1	18	1.5	528	3
TCGA-G3-A25S-01	64	1	1	2	2	0	1	1	2	1	1	0	0	0	1	0	1	0	0	1	1	0	1	14	1.1	411	3
TCGA-DD-AACG-01	52	1	1	3	4	1	1	2	1	0	2	1	0	1	1	0	1	0	0	1	1	0	1	15	1.3	462	3
TCGA-DD-A3A3-11	45	0	2	3	2	1	2	1	2	0	2	2	0	1	1	0	0	0	0	1	0	0	1	18	1.5	528	2
TCGA-CC-A7IJ-01	56	0	1	3	3	1	0	2	1	0	0	3	0	1	1	0	0	0	0	1	0	1	1	13	1	378	2
TCGA-DD-AADO-01	55	0	1	2	3	1	1	1	1	0	1	1	0	1	1	0	0	0	0	1	0	1	1	15	1.2	447	2
TCGA-DD-AACK-01	70	0	1	3	2	2	1	1	1	0	0	1	0	1	1	0	0	0	0	1	0	0	1	0	0	9	3
TCGA-DD-A3A6-01	72	0	1	2	2	2	1	2	1	0	1	1	0	1	1	0	0	0	0	0	0	0	1	107	8.9	3213	4
TCGA-CC-A7IK-01	59	0	1	3	3	1	0	3	1	0	1	3	0	1	1	0	1	0	0	1	1	0	1	9	0.7	258	3
TCGA-CC-5259-01	60	0	1	3	2	1	0	3	1	0	1	3	0	1	1	0	1	0	0	0	1	1	1	8	0.7	246	1
TCGA-G3-AAV7-01	38	1	1	2	2	1	1	2	1	0	0	1	0	1	1	0	0	0	0	1	0	1	1	12	1	357	2
TCGA-MR-A8JO-01	34	0	1	3	3	1	0	1	1	2	1	3	0	1	1	0	0	0	0	1	0	1	1	11	0.9	324	1
TCGA-DD-A3A5-01	66	0	1	2	2	0	0	3	1	0	1	0	0	1	1	0	1	0	0	0	1	0	1	103	8.6	3081	4
TCGA-CC-A9FW-01	68	0	1	3	2	1	0	3	1	0	0	3	0	1	1	0	1	0	0	1	1	1	1	8	0.7	246	1
TCGA-DD-A3A2-01	76	0	1	2	1	0	0	1	2	0	1	0	0	1	1	0	0	0	0	0	0	0	1	70	5.8	2103	2
TCGA-CC-5263-01	35	0	1	3	1	1	0	3	1	2	0	3	0	1	1	0	0	0	0	1	0	0	1	4	0.4	126	2
TCGA-CC-5261-01	44	0	1	3	2	1	0	2	1	2	1	3	0	1	1	0	0	0	0	1	0	0	1	3	0.3	96	3
TCGA-DD-A3A2-11	76	0	1	2	1	0	0	1	2	0	2	0	0	1	1	0	0	0	0	0	0	0	1	70	5.8	2103	4
TCGA-ED-A7XP-01	53	1	1	3	3	1	1	2	1	0	0	1	0	0	1	0	1	0	0	0	1	1	1	13	1.1	396	2
TCGA-BD-A3EP-01	75	1	1	2	2	0	0	1	2	0	0	0	0	1	1	0	0	0	0	0	0	1	1	13	1.1	402	3
TCGA-CC-A7IF-01	59	0	1	3	1	1	0	3	1	0	0	3	0	1	1	0	1	0	0	1	1	0	1	21	1.8	639	3
TCGA-CC-A3MC-01	54	0	1	3	2	1	0	3	1	0	1	3	0	1	1	0	1	0	0	1	1	1	1	12	1	357	2
TCGA-CC-5260-01	61	0	1	3	1	1	0	3	1	2	1	3	0	1	1	0	0	0	0	0	0	0	1	3	0.2	87	3
TCGA-5C-A9VH-01	70	0	1	3	2	1	0	1	2	0	0	0	0	1	1	0	0	0	0	1	0	1	1	11	0.9	318	2
TCGA-DD-A115-01	53	0	1	2	2	0	0	3	2	0	2	1	0	1	0	1	1	0	0	1	1	0	1	84	7	2508	3
TCGA-DD-AADC-01	53	0	1	2	3	1	2	1	2	0	1	1	0	1	1	0	1	0	0	1	1	0	1	14	1.2	420	3
TCGA-ED-A7PY-01	20	1	1	3	3	1	1	2	1	0	1	1	0	1	1	0	0	1	0	0	0	1	1	13	1.1	384	1
TCGA-CC-A7IG-01	47	0	1	3	2	1	0	2	1	0	0	3	0	1	1	0	1	0	0	1	1	0	1	10	0.8	294	2
TCGA-DD-A1EL-11	23	1	1	2	3	1	0	2	1	0	0	1	0	1	1	0	1	1	0	1	1	0	1	14	1.1	408	3
TCGA-ES-A2HT-01	54	1	1	2	2	1	0	1	2	0	0	2	0	1	1	0	0	0	0	1	0	0	1	14	1.2	432	3
TCGA-ED-A82E-01	60	1	1	3	2	1	1	3	1	0	1	3	0	1	1	0	0	0	0	0	0	1	1	13	1.1	402	1
TCGA-5R-AAAM-01	65	2	1	2	2	2	1	2	2	0	1	3	0	1	1	0	0	0	0	0	0	0	1	2	0.1	45	2
TCGA-DD-A11B-11	73	1	1	2	2	2	0	1	3	2	2	1	0	1	1	0	0	0	0	1	0	0	1	1	0	15	3
TCGA-DD-A114-01	42	1	1	3	3	1	1	2	2	0	0	3	0	1	1	0	0	0	0	1	0	0	1	38	3.1	1134	2
TCGA-DD-A116-01	68	0	1	2	3	1	0	3	1	0	0	1	0	1	1	0	0	1	0	1	1	0	1	53	4.4	1599	3
TCGA-ED-A66Y-01	51	1	2	3	3	1	1	3	1	0	2	1	0	0	0	0	0	0	0	0	0	0	1	10	0.8	291	3
TCGA-CC-A8HU-01	39	0	1	3	3	1	0	3	1	0	2	3	0	1	1	0	1	0	0	0	1	0	1	11	0.9	339	4
TCGA-G3-A7M9-01	70	0	1	2	2	1	2	3	2	0	2	3	0	1	1	0	0	0	0	1	0	0	1	2	0.2	54	3
TCGA-FV-A3R3-01	38	0	3	3	2	0	0	1	3	0	2	0	0	0	1	0	0	0	0	0	0	0	1	12	1	360	2
TCGA-DD-A11A-11	67	0	1	2	3	0	0	1	2	0	0	1	0	1	0	1	0	0	0	1	0	1	1	3	0.2	78	2
TCGA-CC-A3MB-01	36	0	1	3	1	1	0	3	1	0	2	3	0	1	1	0	1	0	0	1	1	0	1	10	0.9	312	4
TCGA-DD-A3A0-01	70	0	1	3	2	1	0	1	2	0	2	1	0	1	1	0	1	0	0	1	1	0	1	26	2.2	774	2
TCGA-DD-A11A-01	67	0	1	2	3	0	0	1	2	0	1	1	0	1	1	1	0	0	0	1	0	1	1	3	0.2	78	2
TCGA-DD-A116-11	68	0	1	2	3	1	0	3	1	0	2	1	0	1	1	0	0	1	0	1	1	0	1	53	4.4	1599	3
TCGA-MI-A75C-01	64	0	1	2	3	1	0	1	2	0	0	2	0	1	1	0	0	0	0	1	0	1	1	10	0.8	288	1
TCGA-YA-A8S7-01	68	1	2	2	3	1	0	3	2	0	1	2	0	0	1	0	1	1	0	1	1	0	1	14	1.1	405	3
TCGA-QA-A7B7-01	48	1	1	2	2	1	1	2	3	2	2	1	0	1	1	0	1	0	0	1	1	1	1	3	0.3	93	1
TCGA-ED-A7XO-01	29	1	1	3	2	1	1	3	1	0	1	3	0	1	1	0	1	0	0	1	1	1	1	14	1.2	420	3
TCGA-2Y-A9HB-01	66	0	2	2	2	1	0	1	2	0	0	3	0	1	1	0	0	0	0	1	0	1	1	9	0.7	255	1
TCGA-DD-AACP-01	64	0	1	2	3	1	0	1	2	0	1	0	0	1	1	0	0	0	0	1	0	1	1	14	1.1	408	1
TCGA-DD-A3A6-11	72	0	1	2	2	2	1	2	1	0	1	1	0	1	1	0	0	0	0	0	0	0	1	107	8.9	3213	2
TCGA-3K-AAZ8-01	65	0	1	3	1	1	0	3	2	2	1	2	0	1	1	0	1	1	0	1	1	1	1	13	1.1	390	1
TCGA-DD-AAC8-01	72	1	1	2	3	1	1	1	1	0	2	1	0	1	1	0	0	0	0	1	0	0	1	1	0	15	3
TCGA-CC-A5UD-01	45	0	1	3	2	1	0	3	1	0	1	3	0	1	1	0	1	0	0	1	1	0	1	10	0.8	300	2
TCGA-DD-AAD0-01	73	1	1	1	2	2	0	1	2	0	0	1	0	1	1	0	1	0	0	0	1	1	1	5	0.4	135	1
TCGA-5C-A9VG-01	58	0	1	3	2	1	1	2	2	0	1	0	0	1	1	1	0	0	0	1	0	1	1	11	0.9	324	2
TCGA-DD-AADQ-01	59	0	1	2	3	1	0	2	1	0	0	1	0	1	1	0	0	0	0	1	0	1	1	14	1.2	429	2
TCGA-G3-A3CI-01	71	1	1	2	2	1	0	1	3	0	0	0	0	0	1	0	0	0	0	1	0	1	1	6	0.5	177	1
TCGA-DD-AAE6-01	59	0	1	2	2	1	1	1	1	0	1	0	0	1	1	0	1	0	0	0	1	1	1	5	0.4	138	1
TCGA-2Y-A9HA-01	70	0	1	2	2	1	0	2	2	0	1	2	0	1	1	0	1	1	0	1	0	0	1	1	0.1	36	4
TCGA-G3-A7M7-01	65	2	1	2	1	1	0	1	1	0	1	3	0	1	1	0	0	0	0	1	0	1	1	12	1	357	2
TCGA-DD-A115-11	53	0	1	2	2	0	0	3	2	0	2	1	0	1	1	1	1	0	0	1	1	0	1	84	7	2508	4
TCGA-CC-A5UC-01	63	0	1	3	3	1	0	3	1	0	2	3	0	1	1	0	1	0	0	1	1	0	1	11	1	342	3
TCGA-DD-A39Y-01	67	0	1	2	3	1	0	1	2	0	2	1	0	1	1	0	0	0	1	1	0	0	1	6	0.5	168	2
TCGA-DD-A39W-01	29	0	1	3	2	1	0	3	1	0	1	0	0	1	1	0	0	0	0	0	0	0	1	27	2.3	816	3
TCGA-2Y-A9GV-01	54	0	2	2	1	0	0	1	2	0	2	3	0	1	1	0	1	1	0	0	1	0	1	83	6.9	2496	4
TCGA-DD-AACX-01	66	1	1	2	3	1	0	2	1	0	1	1	0	1	1	0	1	0	0	1	1	1	1	6	0.5	168	1
TCGA-DD-A1EI-11	46	1	2	2	2	1	0	1	1	0	1	1	0	0	1	1	0	0	0	1	0	1	1	6	0.5	180	3
TCGA-ES-A2HS-01	80	1	1	2	2	1	0	1	2	0	1	0	0	1	1	0	0	0	0	1	0	0	1	23	1.9	678	3
TCGA-DD-A114-11	42	1	1	3	3	1	1	2	2	0	0	3	0	1	0	0	0	0	0	1	0	0	1	38	3.1	1134	4
TCGA-DD-A1EE-11	73	2	2	3	3	1	0	3	2	0	0	3	0	0	1	0	1	0	0	1	1	0	1	12	1	345	2
TCGA-2Y-A9H0-01	49	0	3	2	1	1	0	3	2	0	2	3	0	0	1	0	0	0	0	1	0	1	1	121	10.1	3624	1
TCGA-DD-AAE8-01	45	0	1	2	3	1	0	1	2	0	1	1	0	1	1	0	0	0	0	1	1	1	1	22	1.8	654	1
TCGA-G3-A25X-11	73	1	1	2	3	1	0	2	1	0	0	1	0	0	1	0	0	0	0	1	0	1	1	59	4.9	1755	1
TCGA-DD-AACJ-01	75	0	1	2	2	1	1	2	2	0	0	0	0	1	1	0	1	0	0	1	1	1	1	69	5.8	2073	1
TCGA-DD-AACO-01	40	1	1	3	3	2	0	1	1	0	1	1	0	1	0	0	1	0	0	1	1	1	1	62	5.1	1851	1
TCGA-DD-A1EJ-01	71	1	2	2	2	0	0	3	2	0	2	1	1	1	1	0	1	0	1	0	1	0	1	33	2.8	990	3
TCGA-WX-AA46-01	61	0	1	3	1	1	2	2	2	0	0	2	1	1	1	0	0	0	1	1	0	1	1	25	2.1	747	1
TCGA-DD-AACY-01	61	1	1	2	3	1	0	1	1	0	0	1	0	1	1	0	1	1	0	1	1	1	1	48	4	1431	1
TCGA-DD-A3A4-11	37	0	2	2	3	1	0	3	1	0	2	0	1	1	1	1	1	1	1	1	1	0	1	20	1.7	603	3
TCGA-RC-A7SK-01	59	0	1	2	3	1	1	1	1	0	0	2	0	1	1	0	0	0	0	1	1	1	1	16	1.3	465	2
TCGA-DD-AAW3-01	69	0	1	2	2	1	0	1	2	0	1	0	1	1	1	0	0	0	1	1	0	1	1	54	4.5	1611	1
TCGA-UB-AA0U-01	60	1	1	2	2	1	0	2	2	1	1	3	1	1	1	0	0	0	1	1	1	1	1	11	0.9	324	2
TCGA-DD-A118-11	77	0	1	2	2	0	0	2	2	0	0	1	0	1	1	0	0	0	0	0	1	1	1	113	9.4	3390	2
TCGA-DD-A4NP-01	32	0	2	3	3	0	0	1	2	0	1	1	0	0	1	0	0	0	0	1	1	1	1	109	9.1	3264	1
TCGA-XR-A8TC-01	43	1	1	2	2	0	0	1	1	0	1	1	0	1	1	0	1	1	0	0	0	1	1	44	3.7	1320	2
TCGA-DD-A4NB-01	25	1	2	2	2	1	0	1	1	0	0	0	1	1	1	0	0	0	1	1	1	1	1	33	2.7	975	1
TCGA-DD-A1EK-01	64	1	1	2	2	0	0	4	3	0	2	1	1	1	1	1	1	1	1	0	1	0	1	18	1.5	549	2
TCGA-UB-A7ME-01	51	1	2	2	2	1	0	1	2	0	1	1	0	1	1	0	0	0	0	1	0	1	1	16	1.3	480	1
TCGA-DD-AACM-01	48	1	1	3	3	1	0	2	1	0	0	1	0	1	1	0	1	0	0	1	1	1	1	58	4.8	1746	1
TCGA-WX-AA44-01	64	0	1	2	3	1	0	1	2	2	1	2	0	1	1	0	1	1	0	0	1	1	1	20	1.7	606	1
TCGA-DD-AAE4-01	49	0	1	1	1	1	0	1	2	0	1	1	0	1	1	0	1	0	0	0	1	1	1	20	1.7	600	1
TCGA-DD-A4NJ-01	54	1	1	2	2	1	0	2	3	0	1	1	1	1	1	0	1	0	1	0	1	1	1	31	2.5	915	1
TCGA-2Y-A9H3-01	45	0	2	2	1	1	1	2	3	0	0	3	1	0	1	0	0	0	1	1	0	1	1	50	4.2	1494	2
TCGA-DD-AAEG-01	59	0	1	2	3	2	0	1	1	0	1	0	0	1	1	0	0	0	0	0	0	1	1	24	2	708	2
TCGA-DD-AAE1-01	52	1	1	2	3	1	0	1	1	0	1	1	0	1	1	0	0	0	0	1	0	1	1	18	1.5	543	2
TCGA-BC-A3KG-01	68	0	1	2	3	0	1	2	2	0	0	0	0	1	1	0	1	0	0	0	1	1	1	22	1.9	672	2
TCGA-2Y-A9H4-01	68	0	1	2	2	1	0	1	1	0	1	3	1	1	1	0	0	0	1	1	0	1	1	48	4	1431	1
TCGA-DD-A3A8-11	75	0	1	2	2	1	0	2	2	0	0	1	1	1	1	0	0	0	1	1	0	0	1	0	0	12	2
TCGA-DD-A113-01	55	0	1	2	3	0	1	2	1	0	1	1	0	1	1	1	1	0	0	0	1	1	1	80	6.6	2391	2
TCGA-RC-A7SH-01	42	0	1	2	3	1	1	2	1	0	2	1	0	1	1	0	1	0	0	1	1	1	1	15	1.3	462	2
TCGA-DD-A73D-01	68	1	1	2	1	1	1	2	3	0	0	3	1	1	1	0	1	0	1	0	1	1	1	23	1.9	684	1
TCGA-DD-A4NG-01	77	0	1	2	2	1	1	3	3	0	2	1	1	1	1	0	1	0	1	1	1	0	1	26	2.2	792	2
TCGA-DD-A3A4-01	37	0	2	2	3	1	0	3	1	0	1	0	1	1	1	1	1	1	1	1	1	0	1	20	1.7	603	1
TCGA-DD-A4NV-01	61	0	1	2	1	1	0	3	3	0	0	1	1	1	1	1	0	0	1	1	0	1	1	79	6.6	2364	1
TCGA-DD-A39V-11	77	0	1	2	3	1	0	2	2	0	2	0	1	1	1	0	1	1	1	1	1	0	1	21	1.8	633	4
TCGA-RC-A7S9-01	47	1	1	2	3	1	0	1	1	0	1	1	0	1	0	0	0	0	0	0	0	1	1	21	1.8	630	1
TCGA-XR-A8TD-01	49	0	1	1	3	0	0	3	2	0	0	0	0	1	1	0	0	0	0	0	0	1	1	34	2.8	1017	1
TCGA-DD-A73G-01	73	0	1	2	3	0	0	1	1	0	2	1	1	1	1	0	0	0	1	0	0	1	1	114	9.5	3429	2
TCGA-DD-AAD2-01	66	1	1	2	2	1	1	1	1	0	0	1	0	1	1	0	0	0	0	1	0	1	1	22	1.8	648	1
TCGA-XR-A8TE-01	16	0	1	1	1	1	0	3	1	0	0	0	0	1	1	0	1	1	0	1	1	1	1	30	2.5	912	1
TCGA-2Y-A9H5-01	59	0	2	2	3	1	0	1	2	0	2	2	1	1	1	0	1	0	1	0	1	0	1	18	1.5	546	2
TCGA-G3-A25X-01	73	1	1	2	3	1	0	2	1	0	1	1	0	0	1	0	0	0	0	1	0	1	1	59	4.9	1755	1
TCGA-UB-A7MF-01	56	0	1	2	2	1	1	3	2	0	2	3	1	1	1	0	1	0	1	1	1	0	1	7	0.6	210	2
TCGA-UB-A7MC-01	59	1	1	2	3	1	1	3	2	0	1	3	0	1	1	0	1	0	0	1	1	1	1	16	1.4	492	3
TCGA-BC-A216-11	62	1	2	2	2	1	0	3	3	0	1	0	1	1	1	0	0	0	1	0	0	1	1	44	3.7	1332	2
TCGA-BC-A8YO-01	66	0	1	2	3	0	2	3	2	0	0	0	1	1	1	1	1	1	1	0	1	1	1	19	1.5	555	2
TCGA-DD-A1EG-11	76	1	1	2	3	1	0	1	2	0	2	1	1	1	1	0	1	1	1	1	1	0	1	45	3.8	1353	1
TCGA-DD-A39X-01	78	0	1	2	2	1	0	1	1	0	2	1	1	1	1	0	1	1	1	0	1	0	1	56	4.6	1671	1
TCGA-G3-A3CG-01	80	2	1	2	2	1	1	1	3	1	1	2	0	0	1	0	1	0	0	1	1	1	1	22	1.8	663	2
TCGA-DD-AAW0-01	54	1	1	3	2	1	0	1	2	0	1	1	0	1	1	0	0	0	1	1	0	1	1	66	5.5	1986	1
TCGA-DD-AAE9-01	69	1	1	2	3	1	0	1	1	0	0	1	0	1	0	0	0	0	0	1	0	1	1	24	2	711	1
TCGA-DD-AADP-01	45	0	1	1	3	1	1	1	2	0	0	1	0	1	1	0	0	0	0	1	0	1	1	15	1.3	453	1
TCGA-DD-A4NF-01	72	1	1	2	2	2	0	1	2	0	1	3	0	1	1	0	1	0	0	1	1	1	1	31	2.6	930	1
TCGA-DD-AACW-01	43	0	1	2	3	1	0	1	1	0	0	1	0	1	1	0	0	0	0	1	0	1	1	47	3.9	1404	1
TCGA-DD-A1ED-11	68	0	1	3	1	1	0	1	2	0	0	1	0	1	1	1	0	0	0	1	0	1	1	76	6.3	2268	2
TCGA-DD-AADI-01	43	0	1	2	3	1	0	1	1	0	1	1	0	1	1	0	0	0	0	0	0	1	1	36	3	1071	1
TCGA-G3-A25T-01	45	0	1	2	2	1	0	3	1	0	1	2	0	0	1	0	1	0	0	0	1	1	1	51	4.3	1533	1
TCGA-DD-A11D-01	57	0	1	2	2	1	0	1	2	0	2	0	1	1	0	0	1	0	1	0	1	0	1	51	4.3	1539	2
TCGA-DD-A73B-01	72	0	2	2	2	2	0	1	2	0	2	1	1	1	1	1	1	0	1	0	1	0	1	9	0.8	279	2
TCGA-2Y-A9GW-01	64	0	2	2	2	1	0	1	3	0	2	0	1	1	1	0	1	0	1	1	1	0	1	42	3.5	1254	3
TCGA-DD-A4NH-01	65	0	1	2	3	1	2	3	3	0	0	1	1	1	1	0	1	0	1	0	1	1	1	30	2.5	903	1
TCGA-2Y-A9H2-01	64	0	2	3	3	0	0	1	1	0	0	3	0	1	1	0	0	0	0	0	0	1	1	57	4.7	1707	1
TCGA-G3-A25W-01	79	0	1	3	2	1	2	3	1	0	0	0	1	0	1	0	0	0	1	0	0	1	1	31	2.6	921	2
TCGA-DD-AADA-01	66	0	1	2	3	1	2	1	2	0	2	1	0	1	1	0	0	0	0	0	0	1	1	41	3.4	1215	1
TCGA-UB-AA0V-01	69	1	1	2	1	1	0	1	1	0	0	3	1	1	1	0	0	0	1	0	0	1	1	10	0.9	309	1
TCGA-DD-AAD3-01	43	1	1	2	2	1	0	1	2	0	0	1	0	1	1	0	0	0	0	1	0	1	1	43	3.5	1278	2
TCGA-DD-A1E9-01	70	2	1	2	2	1	0	1	3	0	1	1	1	1	1	0	0	0	1	1	1	0	1	91	7.6	2721	2
TCGA-DD-A4ND-01	56	0	1	2	3	1	0	1	3	0	0	0	1	1	1	0	0	0	1	0	1	1	1	90	7.5	2709	2
TCGA-BC-A216-01	62	1	2	2	2	1	0	3	3	0	2	0	1	1	1	0	0	0	1	0	0	1	1	44	3.7	1332	1
TCGA-G3-A5SL-01	70	0	1	2	2	1	1	2	2	0	1	0	0	1	1	0	0	0	0	1	0	1	1	20	1.7	612	2
TCGA-DD-AAVV-01	56	1	1	3	3	1	1	2	2	0	1	1	0	1	1	0	0	0	0	1	0	1	1	81	6.7	2421	2
TCGA-G3-A5SK-01	58	1	1	2	1	1	0	1	1	0	0	2	0	1	1	0	1	1	0	1	1	1	1	25	2	735	2
TCGA-2Y-A9GY-01	64	0	2	2	3	1	0	2	3	0	2	0	1	1	1	0	1	0	1	0	1	0	1	25	2.1	747	1
TCGA-DD-A1ED-01	68	0	1	3	1	1	0	1	2	0	1	1	0	1	1	1	0	0	0	1	0	1	1	76	6.3	2268	1
TCGA-DD-AADR-01	58	1	1	2	3	2	0	1	2	0	1	1	0	1	1	0	0	0	0	1	1	1	1	67	5.6	2001	1
TCGA-NI-A8LF-01	74	0	2	3	3	1	0	1	3	0	1	0	1	0	1	0	0	0	1	1	0	1	1	26	2.2	789	2
TCGA-G3-A5SM-01	58	0	1	1	3	1	0	2	2	0	1	2	0	1	1	0	0	1	0	1	1	1	1	17	1.4	513	3
TCGA-DD-AAVR-01	44	0	1	2	2	1	0	1	2	0	1	1	1	1	1	0	0	0	1	1	0	1	1	83	6.9	2478	2
TCGA-DD-A4NO-01	65	1	1	3	1	1	0	1	3	0	1	3	0	1	1	1	1	0	0	1	1	1	1	74	6.2	2214	1
TCGA-DD-A1EB-11	72	0	2	3	2	1	0	1	1	0	0	1	1	1	1	1	0	0	1	0	1	1	1	66	5.5	1989	1
TCGA-DD-AACD-01	48	1	1	2	4	1	1	1	1	0	2	1	1	1	1	0	1	0	1	1	1	0	1	13	1	375	2
TCGA-DD-AADN-01	59	0	1	2	4	1	1	1	2	0	1	1	0	1	1	0	0	0	0	1	0	1	1	30	2.5	885	1
TCGA-2Y-A9GX-01	68	0	2	2	2	1	0	1	3	1	1	3	0	1	1	0	1	0	0	1	1	1	1	80	6.7	2409	1
TCGA-DD-AACI-01	69	1	1	2	3	1	0	2	1	0	1	0	0	1	1	0	1	0	0	1	1	1	1	53	4.4	1596	1
TCGA-DD-AAD6-01	66	0	1	2	3	1	0	3	3	0	1	1	0	0	1	0	0	0	0	1	1	1	1	22	1.8	663	1
TCGA-K7-A5RG-01	66	0	1	3	1	1	0	1	3	0	1	2	1	1	1	0	0	0	1	1	0	1	1	17	1.4	513	1
TCGA-DD-A73E-01	66	1	1	3	1	1	0	1	3	0	0	1	1	1	1	0	0	0	1	1	0	1	1	1	0.1	42	1
TCGA-DD-AAW1-01	55	2	1	3	2	1	1	3	1	0	0	0	0	1	1	0	0	0	0	1	0	1	1	65	5.4	1962	1
TCGA-K7-A6G5-01	66	0	1	3	2	1	0	1	1	2	1	2	0	1	1	0	0	0	0	1	0	1	1	17	1.4	504	1
TCGA-BD-A3ER-01	62	1	1	2	2	1	0	2	2	0	1	1	0	1	1	1	1	0	0	1	1	1	1	37	3.1	1101	1
TCGA-KR-A7K7-01	61	0	2	2	1	1	1	2	3	0	1	0	0	1	1	0	1	0	0	0	1	1	1	31	2.6	939	1
TCGA-DD-AAEI-01	72	0	1	2	2	1	0	1	2	0	1	1	0	1	1	0	1	1	0	1	1	1	1	50	4.2	1509	1
TCGA-DD-A39V-01	77	0	1	2	3	1	0	2	2	0	0	0	1	1	1	0	1	1	1	1	1	0	1	21	1.8	633	2
TCGA-G3-A25W-11	79	0	1	3	2	1	2	3	1	0	1	0	1	0	1	0	0	0	1	0	0	1	1	31	2.6	921	1
TCGA-DD-A3A8-01	75	0	1	2	2	1	0	2	2	0	2	1	1	1	1	0	0	0	1	1	0	0	1	0	0	12	2
TCGA-UB-A7MB-01	24	0	1	1	3	0	1	2	1	0	2	3	0	1	1	0	1	0	0	1	1	1	1	20	1.6	594	1
TCGA-FV-A496-01	84	0	2	2	2	1	0	1	1	0	1	0	1	0	1	0	0	0	1	0	0	0	1	0	0	9	3
TCGA-XR-A8TG-01	58	1	1	2	2	2	0	1	1	0	1	2	1	1	1	0	0	1	1	1	1	1	1	30	2.5	885	2
TCGA-MI-A75G-01	63	0	2	1	2	1	0	2	1	0	1	2	1	0	1	0	0	0	1	1	0	1	1	23	1.9	687	2
TCGA-DD-A113-11	55	0	1	2	3	0	1	2	1	0	1	1	0	1	1	1	1	0	0	0	1	1	1	80	6.6	2391	2
TCGA-DD-AACA-02	65	1	1	3	3	1	0	1	2	0	0	1	0	1	1	0	1	0	0	1	1	1	1	76	6.3	2268	1
TCGA-DD-AADV-01	50	0	1	2	3	1	0	1	1	0	1	1	0	1	1	0	0	0	0	1	0	1	1	19	1.6	567	2
TCGA-DD-AADL-01	58	0	1	1	4	1	1	1	1	0	1	1	1	1	1	0	0	0	1	1	0	1	1	21	1.7	627	1
TCGA-DD-AAVP-01	48	2	1	3	1	1	0	1	1	0	1	1	1	1	1	0	0	1	1	1	1	1	1	91	7.5	2715	1
TCGA-DD-AADG-01	70	1	1	2	3	1	0	3	1	0	2	1	0	1	1	0	0	0	0	1	1	1	1	38	3.1	1128	1
TCGA-DD-A73F-01	77	0	1	2	1	1	0	1	2	0	1	0	1	1	1	0	0	0	1	0	0	1	1	36	3	1071	2
TCGA-G3-AAV4-01	83	0	1	2	1	2	0	1	1	0	0	1	1	0	1	0	0	0	1	0	0	0	1	1	0.1	27	1
TCGA-DD-AAEA-01	65	0	1	2	3	1	0	1	2	0	0	1	0	1	1	0	0	0	0	1	0	1	1	19	1.6	567	1
TCGA-DD-A11C-01	69	0	1	2	3	0	0	1	3	2	1	1	1	1	1	0	0	0	1	1	0	1	1	22	1.8	654	1
TCGA-2Y-A9H6-01	68	0	2	3	2	1	2	1	3	0	1	0	1	1	1	0	0	0	1	0	0	1	1	12	1	351	2
TCGA-DD-AA3A-01	81	0	1	2	4	1	0	1	2	0	2	1	1	1	1	0	0	0	1	0	0	0	1	14	1.1	405	3
TCGA-DD-A118-01	77	0	1	2	2	0	0	2	2	0	1	1	0	1	1	0	0	0	0	0	1	1	1	113	9.4	3390	1
TCGA-DD-A11C-11	69	0	1	2	3	0	0	1	3	2	1	1	1	1	0	0	0	0	1	1	0	1	1	22	1.8	654	1
TCGA-G3-A3CH-01	53	2	1	2	2	1	0	3	1	0	1	1	0	0	1	0	1	0	0	1	1	1	1	26	2.1	768	1
TCGA-ED-A459-01	47	0	1	2	2	1	1	2	1	0	1	1	0	0	1	0	0	1	0	1	0	1	1	30	2.5	897	1
TCGA-DD-A4NQ-01	60	1	1	2	3	1	2	2	2	0	1	3	1	1	1	1	1	0	1	1	1	0	1	12	1	369	2
TCGA-MI-A75E-01	61	0	1	3	2	1	1	3	3	0	0	2	1	1	1	0	0	0	1	1	0	1	1	17	1.4	501	1
TCGA-DD-AAD1-01	51	0	1	1	4	1	0	1	1	1	2	3	0	1	1	0	1	0	0	0	1	1	1	19	1.5	555	1
TCGA-DD-AAVQ-01	38	2	1	2	2	1	0	1	2	0	0	1	0	1	1	0	0	1	0	1	1	1	1	90	7.5	2691	1
TCGA-NI-A4U2-01	71	0	1	2	1	1	0	3	2	0	0	0	1	1	1	0	1	0	1	1	1	0	1	59	4.9	1767	2
TCGA-G3-A6UC-01	65	1	1	2	2	1	1	3	2	0	0	3	0	1	1	0	1	0	0	1	1	1	1	22	1.8	663	1
TCGA-DD-AAE0-01	45	1	1	1	4	1	0	3	1	0	2	1	0	1	1	0	0	0	0	0	0	1	1	18	1.5	546	1
TCGA-DD-AAE2-01	51	0	1	2	3	1	0	1	2	0	0	1	0	1	1	0	0	0	0	1	0	1	1	21	1.7	630	1
TCGA-DD-A3A1-01	65	0	1	2	2	1	2	3	1	0	2	0	1	1	1	0	0	0	1	1	0	0	1	8	0.6	231	2
TCGA-DD-A4NE-01	75	0	1	2	3	0	0	3	2	0	1	3	1	1	1	0	1	0	1	0	1	0	1	22	1.8	651	4
TCGA-G3-A3CH-11	53	2	1	2	2	1	0	3	1	0	1	1	0	0	1	0	1	0	0	1	1	1	1	26	2.1	768	1
TCGA-DD-AADY-01	55	0	1	2	2	1	0	1	1	0	0	1	0	1	1	0	0	0	0	0	0	1	1	18	1.5	546	1
TCGA-G3-AAV3-01	58	2	1	2	2	1	0	2	2	0	0	2	1	1	1	0	0	0	1	0	0	1	1	14	1.1	405	3
TCGA-DD-AAW2-01	69	0	1	2	2	1	0	1	1	0	0	0	1	1	1	0	1	1	1	1	1	1	1	61	5.1	1830	1
TCGA-G3-AAV0-01	58	0	1	2	2	1	0	1	1	0	1	3	0	1	1	0	0	0	0	1	0	1	1	16	1.3	468	2
TCGA-ED-A5KG-01	60	2	1	3	2	1	1	2	1	0	2	1	0	0	1	0	1	0	0	0	1	1	1	28	2.3	843	1
TCGA-LG-A9QC-01	48	1	2	2	2	1	1	1	2	0	1	0	1	1	1	0	0	0	1	1	0	1	1	14	1.2	420	1
TCGA-DD-AACV-01	53	0	1	3	3	1	1	1	2	0	0	0	0	1	1	0	1	1	0	1	1	1	1	50	4.2	1509	2
TCGA-DD-AAVZ-01	38	0	1	3	2	2	0	1	1	0	1	1	1	1	1	0	0	0	1	1	0	1	1	63	5.2	1875	1
TCGA-2Y-A9H8-01	85	0	2	2	2	1	0	1	1	0	2	3	1	1	1	0	1	0	1	0	1	0	1	21	1.7	624	3
TCGA-DD-A1E9-11	70	2	1	2	2	1	0	1	3	0	1	1	1	1	0	0	0	0	1	1	1	0	1	91	7.6	2721	4
TCGA-DD-A4NR-01	85	0	1	2	3	1	0	1	3	0	2	1	1	1	1	1	0	0	1	0	0	0	1	0	0	9	2
TCGA-BC-A3KF-01	66	0	1	2	2	1	0	1	1	0	0	0	1	1	1	0	0	0	1	0	0	1	1	0	0	9	2
TCGA-G3-A7M6-01	60	1	1	2	3	1	0	1	2	0	1	2	0	1	1	0	1	0	0	0	1	1	1	21	1.7	624	1
TCGA-DD-A1EF-01	57	1	2	2	3	0	0	1	2	0	2	1	1	1	1	0	1	0	1	0	0	0	1	13	1.1	390	2
TCGA-DD-A4NN-01	56	0	1	2	3	1	0	1	1	0	2	0	1	1	1	0	1	0	1	0	1	0	1	30	2.5	888	3
TCGA-DD-AAED-01	51	1	1	1	3	1	0	1	2	0	1	1	0	1	1	0	1	0	0	1	1	1	1	25	2.1	753	1
TCGA-DD-A3A7-01	67	1	2	3	3	0	1	3	1	0	1	1	1	1	1	1	1	0	1	1	1	0	1	14	1.1	414	3
TCGA-DD-A73A-01	71	1	1	3	2	2	0	1	3	0	0	1	0	1	1	0	0	0	0	1	0	1	1	24	2	717	1
TCGA-5R-AA1C-01	57	0	2	2	2	1	1	2	2	0	0	3	0	1	1	0	0	0	0	1	0	1	1	17	1.4	513	1
TCGA-GJ-A9DB-01	68	0	1	2	2	1	0	1	2	0	2	0	1	1	1	0	0	0	1	1	0	0	1	2	0.2	66	2
TCGA-DD-A4NL-01	46	0	1	2	1	1	0	1	3	0	0	1	0	1	1	1	0	0	0	1	0	1	1	56	4.7	1689	2
TCGA-ED-A4XI-01	58	0	2	3	3	1	1	2	1	0	1	1	0	0	1	0	0	0	0	1	0	1	1	27	2.2	807	1
TCGA-DD-A1EC-01	20	0	1	2	3	0	0	1	1	0	0	0	0	1	1	0	0	0	0	0	1	1	1	20	1.6	594	2
TCGA-G3-A3CJ-01	52	2	1	2	2	1	1	2	1	0	0	2	0	0	1	0	1	0	0	1	1	1	1	20	1.6	585	1
TCGA-DD-AAVU-01	46	1	1	3	2	1	1	2	3	0	0	1	0	1	1	0	0	0	0	1	1	1	1	72	6	2172	1
TCGA-DD-AADJ-01	70	0	1	2	3	1	0	1	2	0	1	0	0	1	1	0	0	0	0	0	0	1	1	35	2.9	1050	2
TCGA-DD-AADW-01	48	0	1	2	3	1	0	1	1	0	1	1	0	1	1	0	0	0	0	1	1	1	1	19	1.6	579	2
TCGA-DD-AADD-01	51	0	1	2	4	1	0	1	2	0	2	1	0	1	1	0	0	0	0	1	0	1	1	41	3.4	1215	1
TCGA-RG-A7D4-01	69	0	1	2	2	1	0	2	2	0	2	2	1	1	1	0	0	0	1	1	0	1	1	36	3	1083	1
TCGA-DD-AACU-01	59	0	1	2	3	1	0	1	2	0	0	1	0	1	1	0	0	0	0	1	0	1	1	52	4.3	1545	1
TCGA-DD-A119-01	40	0	1	3	3	0	1	4	1	2	2	1	1	1	1	0	0	0	1	1	0	0	1	7	0.6	219	2
TCGA-DD-AAD5-01	54	1	1	2	3	0	0	1	2	0	1	1	0	1	1	0	1	0	0	1	1	1	1	44	3.7	1326	1
TCGA-DD-AADE-01	50	1	1	2	4	1	1	1	1	0	1	1	0	1	1	0	1	0	0	1	1	1	1	40	3.3	1185	1
TCGA-G3-AAUZ-01	48	2	1	2	2	1	0	1	2	0	0	3	0	1	1	0	0	0	0	1	0	1	1	16	1.3	474	1
TCGA-BC-A69I-01	69	0	2	3	1	1	0	1	2	0	1	0	1	1	1	0	0	0	1	1	0	1	1	13	1.1	381	1
TCGA-DD-AAVX-01	38	2	1	2	2	1	1	2	1	0	0	1	1	1	1	0	1	1	1	1	1	1	1	57	4.7	1695	2
TCGA-DD-AACT-01	69	1	1	2	2	1	0	1	2	0	1	1	0	1	1	0	0	0	0	0	0	1	1	51	4.3	1542	2
TCGA-GJ-A3OU-01	59	0	2	2	2	1	0	1	3	2	1	2	1	1	1	1	1	0	1	1	1	1	1	29	2.4	867	1
TCGA-DD-AADK-01	68	0	1	3	3	1	1	2	1	0	1	1	0	1	1	0	0	0	0	0	0	1	1	35	2.9	1035	1
TCGA-DD-A4NI-01	67	0	1	2	2	1	0	2	3	0	1	1	1	1	1	1	0	0	1	1	0	1	1	27	2.2	804	2
TCGA-G3-A25U-01	63	1	1	1	3	1	0	1	1	0	0	1	0	0	1	0	0	0	0	0	0	1	1	54	4.5	1614	1
TCGA-DD-AACE-01	62	1	1	3	3	1	0	1	1	0	1	1	0	1	1	0	0	0	0	1	1	1	1	72	6	2154	1
TCGA-DD-A1EG-01	76	1	1	2	3	1	0	1	2	0	0	1	1	1	1	0	1	1	1	1	1	0	1	45	3.8	1353	2
TCGA-RC-A7SF-01	66	0	1	2	2	1	0	1	2	0	1	2	0	1	0	0	1	0	0	1	1	1	1	19	1.6	570	1
TCGA-DD-A1EC-11	20	0	1	2	3	0	0	1	1	0	0	0	0	1	1	0	0	0	0	0	1	1	1	20	1.6	594	2
TCGA-DD-AAVS-01	56	1	1	2	2	1	0	1	2	0	1	1	0	1	1	0	0	0	0	1	0	1	1	60	5	1797	1
TCGA-KR-A7K8-01	57	0	2	2	1	1	0	1	3	0	1	0	1	1	1	0	0	0	1	1	0	1	1	30	2.5	894	2
TCGA-2Y-A9GZ-01	82	0	1	2	2	0	0	2	1	0	2	2	1	1	1	0	1	1	1	0	1	0	1	28	2.3	837	4
TCGA-DD-AADB-01	51	0	1	2	4	1	0	1	2	0	2	1	0	1	1	0	0	0	0	1	0	1	1	41	3.4	1224	1
TCGA-O8-A75V-01	54	1	1	2	2	1	0	1	2	1	0	3	1	1	1	0	0	0	1	1	0	1	1	18	1.5	531	2
TCGA-DD-AAEE-01	55	0	1	2	4	1	0	1	1	0	0	1	0	1	1	0	1	0	0	1	1	1	1	27	2.2	798	1
TCGA-DD-A11D-11	57	0	1	2	2	1	0	1	2	0	0	0	1	1	1	0	1	0	1	0	1	0	1	51	4.3	1539	3
TCGA-UB-A7MA-01	62	0	1	2	2	0	1	2	2	1	1	3	0	1	1	0	1	1	0	0	1	1	1	28	2.3	837	1
TCGA-G3-A25Z-01	58	1	1	2	2	1	0	1	1	0	1	1	1	0	1	0	0	0	1	1	0	1	1	22	1.8	645	1
